# Supplementary material for: Lectin from Sambucus sieboldiana abrogates the anoikis resistance of colon cancer cells conferred by N-acetylglucosaminyltransferase V during hematogenous metastasis
Source: Oncotarget. 2017 Feb 2;8(26):42238–51. doi: 10.18632/oncotarget.15034 (PMC5522063; doi:10.18632/oncotarget.15034)
Supplement: Supplementary file 2 [file oncotarget-08-42238-s002.xlsx]

## Sheet: Sheet1
Supplementary Table 1. Lists of genes correlated to anoikis resistance
Genebank	Gene symbol	Fold increase				Pearson correlation coefficient
		WiDr	LoVo	SW480	HT29
NM_018948	ERRFI1	1	2.54	8.08	15.45	0.978606
NM_172350	CD46	1	2.04	2.96	31.44	0.973611
NM_001004196	CD200	1	2.76	3.45	6.09	0.962655
NM_030773	TUBB1	1	2.09	6.89	11.56	0.960636
NM_000040	APOC3	1	6.69	2.87	50.59	0.959757
NM_182935	MOBP	1	4.54	2.36	18.45	0.955345
NM_002908	REL	1	2.88	5.26	8.34	0.954761
NM_001004105	GRK6	1	2.31	2.11	4.33	0.951237
NM_033360	KRAS	1	3.23	4.53	7.46	0.951202
NM_182898	CREB5	1	2.09	10.75	17.86	0.950739
NM_001008394	EID3	1	3.84	6.78	10.85	0.949849
NM_033305	VPS13A	1	4.54	14.17	22.43	0.945792
NM_021784	FOXA2	1	2.86	4.85	7.34	0.94313
NM_002410	MGAT5	1	2.34	6.43	9.32	0.931995
NM_001038618	NARF	1	4.23	2.86	8.45	0.92211
NM_002519	NPAT	1	2.14	9.34	13.32	0.918369
NM_001012423	GOLGA8E	1	2.2	7.01	9.54	0.910999
NM_000774	CYP2F1	1	2.38	4.5	5.98	0.91031
NM_001031800	TIPRL	1	4.53	2.34	9.35	0.904966
NM_203330	CD59	1	2.59	10.55	14.35	0.904925
NM_000035	ALDOB	1	2.43	2.34	3.77	0.901744
NM_007269	STXBP3	1	4.26	3.12	7.36	0.897754
NM_000294	PHKG2	1	4.88	2.13	9.9	0.888773
NM_002894	RBBP8	1	9.35	8.83	16.34	0.886124
NM_001128835	TRAPPC2	1	2.46	9.2	11.74	0.885285
NM_014264	PLK4	1	2.45	17.44	22.75	0.883474
NM_001039465	SFRS5	1	33.62	47.42	69.85	0.881907
NM_003569	STX7	1	2.34	5.83	7.23	0.881728
NM_001008397	GPX8	1	4.69	4.98	7.79	0.876459
NM_203494	USP50	1	2.43	14.92	18.88	0.874827
NM_199127	GGTLC2	1	3.53	7.56	9.32	0.871246
NM_020921	NIN	1	2.92	43.77	55.34	0.866824
NM_000189	HK2	1	4.01	2.28	6.65	0.866209
NM_014709	USP34	1	8.32	4.56	14.33	0.866078
NM_182920	ADAMTS9	1	2.97	13.45	16.34	0.863262
NM_001003891	MED15	1	4.11	2.08	6.97	0.860832
NM_001077204	CSPP1	1	2.72	13.04	15.76	0.860737
NM_001013	RPS9	1	4.13	2.86	6.34	0.858268
NM_024769	ASAM	1	3.94	18.91	22.45	0.852879
NM_001100	ACTA1	1	2.83	4.46	5.34	0.84908
BC001868	ZNF44	1	4.79	2.35	7.86	0.847215
NM_003305	TRPC3	1	3.78	2.69	5.56	0.846681
NM_014905	GLS	1	4.66	9.85	11.54	0.842698
NM_005771	DHRS9	1	8.18	29.35	33.86	0.840786
NM_024641	MANEA	1	4.39	4.35	6.56	0.840441
NM_001005404	YPEL2	1	3.43	2.07	5.08	0.837277
NM_001514	GTF2B	1	2.47	6.49	7.31	0.836937
NM_001030055	ARHGAP5	1	2.63	10.2	11.44	0.831676
NM_000322	PRPH2	1	2.16	5.32	5.88	0.829415
NM_001086	AADAC	1	5.56	28.22	31.58	0.827251
NM_014880	CD302	1	2.67	12	13.35	0.82656
NM_018976	SLC8A2	1	7.24	6.17	10.53	0.822036
NM_133637	DQX1	1	2.86	14.22	15.59	0.818956
NM_000790	DDC	1	6.12	3.25	9.09	0.817084
NM_134260	RORA	1	4.43	17.2	18.54	0.811526
BC027988	NR6A1	1	3.39	2.55	4.54	0.810348
NM_000402	G6PD	1	5.12	2.57	7.47	0.806799
NM_003092	SNRPB2	1	5.76	18.23	19.05	0.794111
NM_000707	AVPR1B	1	7.98	4.49	11.09	0.789963
NM_203459	CAMSAP1L1	1	3.11	13.31	13.67	0.788212
NM_003874	CD84	1	11.44	11.85	16.43	0.783002
NM_000334	SCN4A	1	5.29	2.26	7.54	0.781927
NM_001011552	SLC9A4	1	5.3	8.65	9.43	0.777109
NM_001135168	ALDH3A1	1	6.22	3.43	8.33	0.773831
NM_000435	NOTCH3	1	5.12	2.08	7.07	0.763114
NM_000396	CTSK	1	2.86	6.96	6.87	0.759771
NM_001003799	TARP	1	3.48	6.99	6.94	0.749576
NM_001017970	TMEM30B	1	2.86	11.26	10.53	0.73705
NM_002297	LCN1	1	24.29	30.19	35.23	0.735286
NM_024524	ATP13A3	1	2.72	7.53	7.09	0.734618
NM_003629	PIK3R3	1	2.07	6.43	5.97	0.728692
NM_001001522	TAGLN	1	5.78	4.59	7.03	0.728318
NM_000395	CSF2RB	1	2.17	6.28	5.78	0.721438
NM_033111	N4BP2L2	1	2.08	15.45	13.97	0.720242
NM_007027	TOPBP1	1	4.69	21.87	19.45	0.710959
NM_173078	SLITRK4	1	2.56	16.3	14.43	0.708984
NM_001003652	SMAD2	1	2.66	4.54	4.32	0.704584
NM_000700	ANXA1	1	5.64	11.85	10.86	0.694652
NM_000288	PEX7	1	2.33	4.89	4.32	0.673007
NM_000980	RPL18A	1	2.96	2.11	3.09	0.628472
NM_001011720	XKR9	1	2.54	3.97	3.53	0.626881
NM_001023560	ZNF187	1	2.88	14.03	10.75	0.620302
NM_018006	TRMU	1	7.43	3.54	7.85	0.618177
AK056669	WRAP53	1	1.07	5.81	4.54	0.617894
NM_003617	RGS5	1	2.08	11.43	8.65	0.612203
NM_001142679	ANO6	1	2.23	3.07	2.79	0.610021
NM_004644	AP3B2	1	8.88	8.51	9.67	0.607044
NM_152386	SGPP2	1	2.26	6.54	5.09	0.603016
NM_001017986	FCGR1B	1	2.2	11.75	8.64	0.594127
NM_001024463	HISPPD2A	1	7.15	2.64	7.34	0.581409
NM_019050	USP53	1	2.74	13.28	9.45	0.57301
NM_001037540	SCML1	1	2.08	7.99	5.74	0.563117
NM_004852	ONECUT2	1	2.73	10.95	7.65	0.552107
NM_176787	PIGN	1	2.2	25.19	16.54	0.544495
NM_005100	AKAP12	1	4.34	4.65	4.43	0.519476
NM_001130845	BCL6	1	9.91	2.45	9.53	0.519268
NM_001004723	OR4N2	1	2.71	11.43	7.34	0.499392
NM_000057	BLM	1	2.22	13.91	8.45	0.482293
NM_001007540	CDH29	1	12.33	2.75	11.08	0.471868
NM_004294	MTRF1	1	7.86	5.22	6.89	0.469508
NM_000403	GALE	1	3.33	2.74	2.99	0.449806
NM_020876	ARHGAP23	1	2.97	24.43	13.27	0.433866
NM_001491	GCNT2	1	6.23	2.01	5.26	0.419618
NM_000900	MGP	1	2.19	5.65	3.44	0.394888
NM_031217	KIF18A	1	2.54	5.45	3.43	0.389477
NM_001130159	STOX1	1	2.94	10.46	5.75	0.385108
NM_001012762	CTU2	1	4.35	2.11	3.54	0.381462
NM_001202	BMP4	1	7.95	3.54	5.67	0.297226
NM_001006617	MAPKAP1	1	2.33	5.74	3.08	0.292157
NM_001164436	TMEM212	1	9.93	10.92	7.31	0.233023
NM_015916	CALHM2	1	13.29	2.9	8.32	0.216813
NM_018351	FGD6	1	2.67	96.3	23.65	0.158368
NM_022659	EBF2	1	11.97	9.46	5.54	-0.0268862
NM_001460	FMO2	1	22.83	3.21	8.57	-0.0434263
NM_000691	ALDH3A1	1	12.51	2.98	4.97	-0.0525994
NM_001353	AKR1C1	1	41.51	2.41	12.64	-0.098283
NM_198516	GALNTL4	1	14.22	7.43	5.34	-0.101827
NM_001628	AKR1B1	1	20.42	2.11	6.35	-0.113307
NM_001005201	OR8H3	1	10.64	9.09	3.87	-0.150193
NM_182557	BCL9L	1	9.64	4.34	2.96	-0.20433
NM_173535	CLEC4F	1	32.46	14.54	7.85	-0.217599
NM_006573	TNFSF13B	1	15.39	22.53	3.43	-0.220957
NM_001001394	DNAJB3	1	40	28.86	7.54	-0.274058
NM_173465	COL23A1	1	52.34	7.23	4.12	-0.333636
Supplemental Table S1
