# Supplementary material for: Lectin from Sambucus sieboldiana abrogates the anoikis resistance of colon cancer cells conferred by N-acetylglucosaminyltransferase V during hematogenous metastasis
Source: Oncotarget. 2017 Feb 2;8(26):42238–51. doi: 10.18632/oncotarget.15034 (PMC5522063; doi:10.18632/oncotarget.15034)
Supplement: Supplementary file 3 [file oncotarget-08-42238-s003.xlsx]

## Sheet: Sheet1
Supplementary Table 2. Clinical information of colon cancer patients
Patient ID	Sex	Age	Astler-Coller grade	CEA (ng/mL)	Differentiation
P1	M	49	A		Poor
P2	F	62	A	17.6	Moderate
P3	F	53	A	23.8	Moderate
P4	M	69	A	85.2	Well
P5	F	67	A	6.8	Moderate
P6	F	53	A	11.5	Poor
P7	M	71	A	18.6	Moderate
P8	M	58	A	43.5	Moderate
P9	F	60	B1	22.3	Poor
P10	M	49	B1	107.2	Poor
P11	M	65	B1	14.3	Well
P12	F	62	B1	5.9	Moderate
P13	M	74	B1	42.3	Well
P14	F	58	B1	29.4	Poor
P15	M	51	B1	17.3	Moderate
P16	F	63	B2	10.9	Well
P17	M	64	B2	54.3	Moderate
P18	M	73	B2	17.3	Moderate
P19	F	55	B2	12.9	Moderate
P20	M	62	B2	39.5	Well
P21	F	49	B2	19.8	Poor
P22	M	56	B2	23.1	Well
P23	F	54	C1	32.7	Moderate
P24	F	70	C1	25.8	Well
P25	F	56	C1	26.4	Poor
P26	M	57	C1	39.4	Well
P27	F	67	C1	20.6	Well
P28	M	70	C2	31.3	Poor
P29	M	48	C2	29.7	Moderate
P30	M	51	C2	22.8	Moderate
P31	M	56	C2	9.8	Well
P32	F	61	C2	16.8	Moderate
P33	M	46	C2	63.2	Well
P34	F	72	D	27.6	Poor
P35	M	58	D	33.4	Well
P36	M	60	D	17.2	Well
P37	F	68	D	33.3	Moderate
